# Supplementary material for: Multi-platform profiling characterizes molecular subgroups and resistance networks in chronic lymphocytic leukemia
Source: Nat Commun. 2021 Sep 13;12:5395. doi: 10.1038/s41467-021-25403-y (PMC8438057; doi:10.1038/s41467-021-25403-y)
Supplement: Supplementary file 4 — Source Data [file 41467_2021_25403_MOESM4_ESM.xlsx]

## Sheet: Fig.1C
Telomere length in kb for CLL subtypes
	C5	C2	C4	C1	C3	C6
	11.5369	4.7823	3.7386	3.4959	3.5114	8.5075
	6.4974	6.5106	3.9615	8.97	3.7611	4.3832
	3.4019	3.2579	3.6821	5.6385	3.6698	7.4325
	5.1852	4.4219	4.3435	5.2409	2.9556	4.9548
	6.8328	3.6508	3.9259	4.0009	4.2588	8.3417
	3.7587	4.5306	3.9269	3.9456	4.0544	6.3638
	6.4098	3.361	3.1571	4.2813	4.0183	10.8273
	4.3811	10.4584	3.5505	4.1926	4.2276
	4.0539	3.5861	4.0591	7.2572	4.1116
	2.8583	3.4225	8.0895	3.8964	2.9267
	4.1233	3.8536	6.3272	3.3807	4.4291
		4.5465	9.6014	3.1658	5.6173
		7.3942	5.5211	4.2763	3.7025
		4.2488	4.7801	3.9888	3.5211
		4.541	3.7635	4.1526	3.6508
		3.2218	4.1249	4.3176	5.8548
		3.619	3.6546	4.3049	3.0364
		3.0469	4.5217	4.2731	4.0476
		3.4689	6.7222	6.169	4.1711
		3.7311	4.133	3.3299	3.9885
		6.1089	2.631	3.5987	5.6034
		6.4889	4.0611	3.8912	12.5673
		4.4225	2.6842	4.1602	3.1288
		8.7229	3.4907	3.7262	6.7028
		4.71569	4.3419	3.2588	4.1739
		3.4415	4.2357	3.0587	3.8458
		4.0396	4.9644	4.2428	4.2964
		3.4704	6.5139	5.1417	3.8413
		6.9675	5.9437	7.0474	2.8101
		3.7828		3.8503	4.1051
		4.1737		6.4621	4.2738
		3.8449		6.7845	3.6339
		7.3822		6.407	6.3492
		9.8904		4.1805	3.8511
		2.9345		4.9282	3.4585
		3.4889		4.8442	5.5874
		3.6511		4.8297	4.6152
		3.0287		3.1002	3.2958
		3.6696		6.6276	5.1987
		4.5454		3.2568	3.0763
		4.5009		2.6129	3.782
		4.1642		8.3161	4.0609
		9.5067		5.1168	4.4057
		3.7834		3.3573	3.5743
		3.7072		7.7751	8.5592
		4.2022		3.8849	5.5402
		5.1106		4.4845	3.5131
		5.7229		8.5246	5.1076
		9.1258		4.6437	9.4408
		2.8437		7.1939	4.5922
		3.6431		5.0121	15.2775
		3.5075		6.8918	7.2108
		4.0329		8.5167	4.3112
		3.757		7.2558	3.3529
		4.391		4.5966	4.7073
		6.8698		2.5565	4.2299
		3.1564		3.102
		4.4528		8.395
		4.4609		3.4576
		5.2542		5.2305
		4.8963		3.1495
		4.0465		7.3176
		3.7533		9.6795
		3.6037		6.9137
		2.8936		7.434
		3.2028		2.7775
		3.3745		10.6212
		4.7799		5.5807
		5.6119		4.1647
		4.1655		3.3987
		3.5436		3.8392
		3.6187		3.9319
		3.7337		3.0339
		4.5169		2.9577
		4.2543		4.8198
		4.3755		4.1456
		7.9535		3.1046
		2.9498		3.8147
		4.7048		4.5763
		4.3029		3.7105
		3.2875		6.237
		3.2233		4.4212
		4.3825		4.5297
		4.2967		4.2981
		3.5174		6.459
		5.2874		4.3375
		3.5912		6.7364
		3.9614		4.0146
		3.6918		5.3372
		4.0201		5.7671
		3.1936		5.1553
		10.1628		3.5568
		3.6205		6.5822
		3.6789		8.7386
		3.1207		4.234
		4.3069		4.3903
		3.2177		3.1854
		3.8118		4.5297
		3.9664
		3.6553
		3.3497
		3.4658
		8.3209
		4.7978
		7.7598
		3.3721
		3.7997
		3.4069
		4.1191
		3.6191
		3.6507
		2.8485
		3.9084
		3.9961
		3.5028
		3.7532
		4.0984
		3.5997
		3.4277
		6.5428
		7.9603
		3.5178
		5.3241
		3.3894
		6.1182
		2.8323
		3.1175
		2.9163
		4.0059
		2.9187
		3.6506
		2.8566

## Sheet: Fig.1D
White blood cell counts (G/L) for CLL subtypes
	C5	C2	C4	C1	C3	C6
	91.3	61.5	49.6	8.6	266.85	103.96
	130	73	69.4	124	66.7	151.39
	69.8	17.7	132.6	145.8	91.3	228
	14.6	99.5	98	80.17	55.9	46.88
	52.75	36.5	113.9	145	15.6	18.1
	129.5	206	85.6	137.2	316	50.7
	88.41	93.8	264.66	24.6	106.3	124
	18	147.1	149.9	54.7	93.1
	33.6	120	84.7	101.7	101.8
	148.38	273	175.6	146.6	20.9
	37.2	185	173	30.1	12.3
		210.4	129	75.8	126
		129.5	39.3	31.56	45.5
		141.3	248.1	138.6	51.88
		44.33	169.33	87.81	105.2
		139.7	251.5	65.41	76.7
		110.4	139.8	128.16	126.01
		123	325.3	33.36	58.4
		246.8	247.7	8.9	147.1
		79.1	244.27	92.5	65.2
		19.3	237	92.2	80.1
		87.6	490.5	44.9	130.7
		129	162	26.6	88.4
		25.5	167.8	118	92.8
		53	358	99.9	127.25
		33.1	203	22.7	44.4
		149.24	185.9	34.62	110
		48.6	291.1	79.2	71.4
		43.3	189.5	188.8	31.5
		100.4		104	86.58
		175.2		179.07	37.4
		276		93.8	127
		88.05		96.5	128.53
		280.5		137.9	114.94
		50.3		19.9	85.3
		154.8		93.95	141.4
		35.29		64.4	49.03
		112		118.9	30.76
		232.04		96.2	102.8
		81.38		28	38.9
		207.9		39.9	34.8
		277.2		68.2	98.14
		66.5		153.3	12.6
		130.1		77.3	50.1
		250.6		105.1	45.4
		95.2		136.2	90.1
		198		98	101
		129		79.4	103
		90		51.8	82.2
		26.4		47.5	51.9
		64		106.2	20.2
		98.4		22.7	153.3
		120		98.2	48.15
		213.51		50.3	52.6
		27.1		77.4	41.3
		206		30.9
		125.7		37.7
		99.2		301
		39.7		74.5
		238		162.3
		252		79.5
		210		117
		198.7		25.5
		234.7		12.3
		133		47.8
		67.8		18.3
		282.4		32.2
		43.8		36.9
		96.9		11.4
		37.1		21.54
		33.84		55.1
		170.6		44.8
		104		14.64
		97.76		68.7
		180.8		58.6
		64.23		16.5
		60.5		49.2
		101.2		52.4
		244		55.6
		71.6		16.46
		70.1		15.8
		144.77		32.7
		178.4		63.9
		124		18.1
		163.6		42.24
		177.4		118.5
		263		63.6
		194.5		15.1
		244		25.4
		132		67.5
		234.75		57.3
		246.9		44.6
		204.84		11.4
		69.84		23.6
		79		90.7
		68.5		16.6
		77.3
		228.8
		101.6
		22.08
		78.5
		175.8
		232.93
		213.53
		253
		498.35
		122.7
		100
		202
		190.7
		50.4
		186.6
		208
		81
		116
		192.4
		38.2
		107.78
		58.92
		201.1
		133.3
		161
		208.84
		53.5
		134
		100.1
		73.4
		260.8
		143.2
		99.2
		153
		67.1

## Sheet: Fig.2A
Normalized enrichment scores for overrepresented gene sets identified through GSEA for CLL subtypes
	EBF1-r	GI	EMT-L	(I)EMT-L	(I)GI	NRIP1
TNFA-SIGNALING VIA NFKB	2			3.55	2.44	1.84
INFLAMMATORY RESPONSE	1.46			2.6
IL2-STAT5-SIGNALING				1.57
IL6-JAK-STAT3-SIGNALING				1.51
INTERFERON-ALPHA RESPONSE	1.64	2.29
INTERFERON-GAMMA RESPONSE	1.73	1.84
OXIDATIVE PHOSPHORYLATION		2.75			1.73	1.71
FATTYACID METABOLISM		2.25
ADIPOGENESIS		2.02
PEROXISOME		1.93
MTORC1-SIGNALING	1.72	1.91			1.69
REACTIVE OXIGEN SPECIES PATHWAY		1.85
GLYCOLYSIS		1.84
HYPOXIA	1.78
PI3K-AKT-MTOR-SIGNALING	1.42	2
KRAS-SIGNALING DN			2.12	2
KRAS-SIGNALING UP	1.39
TGF-BETA-SIGNALING	1.48			1.5	1.66
MYC TARGETS V1		2.04			2.38	1.57
MYC TARGETS V2	1.47
HEDGEHOG-SIGNALING	1.78
NOTCH-SIGNALING	1.65
DNA REPAIR		1.96			1.51
APOPTOSIS				1.63	1.81
UV-RESPONSE UP				1.42	1.54
UV-RESPONSE DN	1.64
P53-PATHWAY					1.41
E2F-TARGETS		1.92			1.65
G2M-CHECKPOINT					2.23
MITOTIC SPINDLE	1.53				1.48
ALLOGRAFT REJECTION	1.55	1.49				1.66
EPITHELIAL MESENCHYMAL TRANSITION			1.46	1.91
ANGIOGENESIS				1.7
COAGULATION	1.4			1.57
MYOGENESIS	1.43		1.68	1.53
APICAL JUNCTION	1.83
COMPLEMENT	1.6
ESTROGEN RESPONSE EARLY	1.4			1.72
PROTEINSECRETION		2.3			1.55
BILEACID METABOLISM		1.46
UNFOLDED PROTEIN RESPONSE					2.17
ANDROGEN RESPONSE					1.61

## Sheet: Fig2C
Expression of genes in MDR or MGR according to CLL subtypes
UniqueID	5	5	5	5	5	5	5	5	5	5	5	2	2	2	2	2	2	2	2	2	2	2	2	2	2	2	2	2	2	2	2	2	2	2	2	2	2	2	2	2	2	2	2	2	2	2	2	2	2
TP53	-0.746404	0.0973711	-0.245902	0.403528	-0.154182	-0.381147	0.0959187	-0.458732	-0.746463	1.13037	0.0767269	0.427006	0.292931	0.371883	0.306226	0.522141	0.182561	0.492013	-0.197863	0.339168	0.497842	0.402266	0.606718	1.376	0.833044	0.902842	1.11534	1.94541	1.52667	1.34639	1.0508	0.994623	0.407767	0.53524	0.695921	0.815289	0.661844	0.720741	0.729388	0.94617	1.20965	1.27241	0.197941	0.741859	0.680769	1.22307	1.22715	1.05401	1.05304
ATM	0.160253	0.614808	0.182898	0.122221	0.22077	0.477731	0.676674	0.523892	0.438111	0.0794067	0.280514	0.113605	0.266583	-0.869835	-0.607741	0.225761	0.132062	0.373287	0.545695	0.117673	0.383593	0.352976	0.19703	-0.105967	0.170214	0.134508	0.187791	-0.808472	-0.793424	0.525842	0.385308	0.403359	-0.06915	0.200961	0.655853	-0.0994911	-1.23482	0.0948362	-0.275379	0.90544	0.840833	0.394763	0.128447	0.674752	1.41199	-0.881722	-0.795676	-0.461314	-0.579982
BIRC3	0.810545	1.43607	0.167657	0.910128	0.771331	0.980991	0.316804	0.171615	0.328182	1.06801	0.11958	-0.0116663	-0.606274	-0.258221	0.587231	-0.37143	-0.155587	0.639769	1.15027	-0.0526996	0.353267	-0.0118847	-0.503752	-0.155588	0.32618	-0.263837	0.02284	-0.0937591	-1.39286	0.669108	-0.132886	0.489551	-0.151166	0.416708	0.414637	0.0473819	0.532628	-0.177967	-0.298635	0.862812	0.464357	0.499622	0	0.568296	0.972968	0.87799	-1.44735	0.255457	0.680503
DLEU1	0	0.593575	-0.754973	0.0763431	-0.565157	-0.270059	-0.188418	-0.413988	-1.09331	-0.539908	-0.903018	-0.185884	0.214888	-0.330692	0.296331	0.848738	-0.599312	0.52734	-1.91798	0.00542068	0.817257	0.559726	0.916885	0.510146	-0.863228	0.758929	1.21649	1.0167	0.768388	0.0199199	0.401541	0.363109	0.128646	0.783143	0.587833	-0.128547	-0.0286131	0.445563	0.497692	0.875376	-0.469512	-0.16075	0.725952	0.0996289	0.344613	0.477422	0.0861163	0.979067	0.369547
BCL11A	0.36864	0.920566	-0.831586	0.37112	0.314953	-0.0482683	0.304853	0.107562	-0.202424	0.0305948	-0.87432	0.15114	-0.351277	0.427451	-0.403151	-0.077199	0.137679	0.129179	0.274322	0.477709	0.558269	-0.0478544	0.2596	0.411051	0.187405	0.368494	0.632416	0.00853062	0.312046	-0.401084	0.241304	0.48358	0.287558	-0.0623131	0.217729	-0.0114956	0.1066	0.203802	0.0229349	0.25454	0.219215	0.389002	0.0807476	0.0803719	0.228015	0.693624	-0.0210104	0.25517	0.0341072
REL	0.391413	0.206134	-0.679935	-0.255913	-0.133619	-0.107538	-0.0945148	-0.743934	0.340292	-1.22301	0.538528	-0.380166	-0.537662	0.346066	0.0254011	-0.375029	-0.460951	0.0987225	-0.0929499	0.172956	0.301567	-0.683249	-1.48942	-1.03723	-1.1118	-1.19576	-0.90826	-0.798266	-0.467531	-0.959249	-0.435495	-0.514869	-0.719472	-0.615082	-0.429125	-0.929323	0.0213995	-0.45501	-0.231769	-0.44602	-0.0164089	-0.65535	0.0360432	-0.0982132	-0.283499	0.0830946	-0.333952	-0.0593595	-0.355462
NFKB2	0.0506001	-0.304178	-0.354166	0.276917	-0.125431	0.172299	-0.48293	0.229045	0.213737	0.589205	0.434201	-0.0317144	-0.0085659	-0.144877	0.365156	-0.372996	-0.501741	-0.308293	-0.399313	-0.363174	-0.483421	-0.214326	0.0401144	-0.55819	-0.370431	-0.762252	-0.450615	0.31804	-0.174603	0.395537	-0.409482	0.0648279	0.0108528	-0.550427	-0.545488	-0.454796	-0.0120869	-0.205232	-0.408816	-0.455256	-0.397482	-0.194621	-0.542801	0.166224	0.129193	-0.253499	-0.224908	0.563705	-0.158898
[truncated: 288 more columns]

## Sheet: Fig.2D
Expression of genes in or adjacent to MDR according to 13q deletion status
UniqueID	2	2	2	2	2	2	2	2	2	2	2	2	2	2	2	2	2	2	2	2	2	2	1	1	1	1	1	1	1	1	1	1	1	1	1	1	1	1	1	1	1	1	1	1	1	1	1	1	1
DHRS12	0.125449	0.159777	-0.148714	0.260716	-0.130998	-0.330608	-0.285121	0.317306	-0.329625	0.35013	-0.16833	-0.0790539	0.0468879	-0.0460706	0.0353847	-0.0704551	0.229929	-0.274318	-0.0412116	-0.122397	-0.0773587	0.327986	-0.438587	-0.359961	-0.188219	0.0800343	-0.0415077	0.13384	-0.00417709	0.161507	0.0100975	-0.256677	-0.0414033	0.140534	0.340518	0.230626	-0.299675	-0.00705814	0.0453491	-0.256269	-0.314691	-0.181456	0.125051	-0.0254955	0.459131	-0.429481	0.0672255	-0.121539	0.2711
RNASEH2B	-3.46787	-0.897754	-0.517875	-1.32736	-2.38883	0.0620093	-0.635631	-2.5673	-3.97293	-3.29541	-3.11375	-3.55832	-0.981576	-1.50259	-0.65338	-2.79857	-0.444488	-0.982689	-0.804207	-0.132153	0.150222	-0.244704	-0.778461	-0.195828	0.0573492	-0.242325	-0.493988	-1.30823	1.16045	-0.291725	-1.04361	-0.710117	-1.23573	-0.733561	-0.658942	-0.40943	-1.52734	-0.540542	-0.68332	-0.612722	-0.979006	-0.358324	-0.954726	-0.731517	0.819982	0.0541372	-0.119151	-1.24331	-0.141311
DLEU1	-2.98184	-2.77501	-2.44489	-2.43105	-2.4236	-2.41429	-2.39138	-2.34509	-2.26835	-2.21272	-2.03634	-2.01572	-1.99272	-1.62269	-1.57891	-1.57528	-1.31257	-1.12403	-0.955168	-0.951717	-0.417476	-0.405763	-2.72746	-2.34553	-2.2774	-2.27605	-2.04823	-2.04295	-1.91798	-1.81664	-1.79845	-1.74235	-1.64016	-1.55471	-1.47542	-1.44213	-1.40689	-1.37365	-1.35576	-1.34986	-1.26187	-1.21506	-1.06562	-1.02756	-1.0115	-1.00539	-0.988021	-0.975272	-0.940663
DLEU2	-1.87155	-1.93853	-1.93506	-2.17477	-1.9228	-1.75069	-2.04986	-1.73428	-2.17944	-1.97781	-2.25589	-2.21008	-1.77864	-1.84429	-1.63081	-1.31278	-1.3441	-0.386043	-0.554017	-0.931901	-0.320441	-0.137416	-1.59576	-2.21464	-0.777499	-2.03248	-1.65292	-1.6229	-1.80228	-1.62376	-1.18895	-1.16288	-1.18447	-0.92017	-0.0293751	-1.2832	-1.09218	-0.982193	-0.911542	-0.741101	-0.158323	-0.284716	-0.380365	-0.935915	-0.234611	0.794815	-0.652483	-0.380282	-0.505661
KCNRG	-2.00943	-1.84188	-1.02454	-1.5949	0.195143	-1.35161	-1.6457	-1.56106	-1.72457	-1.61551	-1.76951	-1.68134	-1.03553	-1.50516	-1.30465	-1.25465	-1.48386	-0.434692	-0.497683	-0.867744	-0.738753	-0.755775	-1.23026	-0.853883	-0.72632	-1.25531	-1.6695	-0.29438	-1.25953	-0.969464	-0.587163	-1.24675	-0.563668	-0.363258	0.424123	-0.105081	-0.334885	0.691498	-0.466242	-0.685668	-0.432335	0.0276113	-0.556115	-0.05129	0.257032	-0.0360775	-0.386444	-0.181075	-0.979556
TRIM13	-1.73322	-1.27847	-0.3944	-1.26246	0.0939507	-0.334276	-1.04789	-1.36789	-1.29718	-0.833167	-0.829846	-1.42692	-0.760286	-0.991898	-1.19576	-1.0497	-1.30023	-0.349763	-0.74298	-0.414498	-0.416051	-0.93017	-0.458413	-0.678127	-0.184713	-1.06515	-0.568933	0.108667	-1.05633	-1.02684	-0.0997891	-0.643177	-0.344248	-0.15995	-0.10564	0.0936742	-0.268901	0.223634	0.240824	-0.707566	-0.114339	-0.0977111	0.114999	-0.0149808	-0.188077	0.013165	-0.110219	0.537466	-0.163708
C13orf1	-1.37817	-1.27755	-0.24113	0.0586433	-0.300367	-0.253911	-0.0293422	-0.941398	-1.17811	-0.945664	-0.270578	-0.627695	-0.611504	-0.083724	-1.04027	-0.782682	-0.336819	-0.46354	0.247333	-0.396857	0.141203	-0.410033	-0.0196156	-0.363071	-0.4181	-0.802867	-0.387609	-0.406572	0.830692	0.545967	-0.606903	-0.352697	-0.294397	-0.568762	-0.410043	-0.599591	-0.414521	0.0368061	0.0102997	-0.654972	-0.285615	-0.340597	-0.555122	-0.332965	-0.226326	-0.401661	0.00441647	-0.34591	-0.0657768
KPNA3	-4.84185	-3.36951	-0.476148	-0.448277	-0.431646	-0.559698	-0.440525	-3.13624	-4.89182	-4.57908	-0.747207	-0.0406065	-3.41934	-0.671949	-2.19137	0.488089	-0.687406	-0.946419	0.411372	-0.791396	-0.388955	0.249125	0.645996	-0.888285	-0.672583	-2.56574	-0.955294	-0.533493	0.212712	0.401346	-0.851231	-0.524909	0.0773449	-0.890024	0.0270844	-2.18076	0.39281	0.130409	-0.119159	-0.286827	-0.315502	-0.119963	-0.989368	-0.269188	-0.297164	0.327108	-0.244815	-0.349996	-1.10925
EBPL	-0.83449	-0.819923	-0.0677791	-0.351976	-0.0714736	0.291397	-0.190266	-0.547006	-0.70513	-0.323133	-0.0253	0.220768	-0.218336	0.124167	-0.542941	-0.263945	0.257251	-0.178897	0.295698	0.0589895	0.0324092	-0.160678	-0.436645	0.165222	0.188358	-0.642659	0.277889	-0.176117	0.392166	-0.030663	-0.194139	0.227832	0.0953832	-0.27142	0.242211	-0.259097	-0.269325	-0.26	-0.0606685	-0.136482	-0.0857854	-0.227788	-0.312986	-0.228326	0.188805	-0.48984	0.215698	-0.151119	-0.102827
ARL11	-0.833112	-0.774624	0.624528	-0.366836	-0.355462	0.486102	-0.505027	-0.430038	-0.618224	-0.432176	-0.0456171	1.26196	-0.0376763	0.626364	-0.448772	0.0304441	0.643717	-0.333416	-0.213693	0.581446	0.0106173	0.751044	-0.15338	0.757898	-0.464456	-0.566187	0.854916	-0.0430336	0.232595	0.59285	-0.295048	-0.0272145	-0.187019	0.0575423	-0.0821376	-0.265927	-0.0585694	0.272552	-0.201567	0.00678396	-0.455182	0.105416	-0.144952	0.125587	-0.303264	-0.535406	0.76913	-0.110246	0.571567
RCBTB1	-2.87989	-2.36465	-0.363067	-0.799375	-0.489355	-0.186923	-0.962533	-1.85105	-2.51516	-1.90962	-0.514723	-0.0541058	-1.45616	-0.0072217	-1.93598	0.220721	0.0319567	-0.982559	0.212919	0.610643	-0.106852	0.296272	0.51538	-0.327076	-0.721018	-1.74407	-0.0495529	-0.809724	-0.22272	-0.0674043	-0.44408	0.319696	-0.170366	-0.298689	0.29184	-0.760805	-0.426597	-0.226769	0.800447	0.440766	-0.387075	-0.762799	-0.757302	0.367549	-1.1056	0.0998311	0.1557	0.163877	-0.034822
PHF11	-3.0737	-2.88656	0.00649118	-1.14313	-0.272145	-0.0893726	-0.733065	-2.5004	-3.16137	-3.05143	-1.09183	-0.0646415	-2.71216	-0.371678	-2.78301	-0.0825906	0.161882	-1.76421	0.261021	0.24184	-0.417583	0.484324	0.692822	-0.676286	-0.644361	-0.346898	-0.175343	-0.246463	-0.2608	-0.0555134	-0.749986	0.428384	0.247497	-0.257607	0.346891	-1.15429	0.251332	-0.297927	0.0947266	-0.109174	-0.43172	-0.39015	-0.470223	-0.312816	-1.00182	-0.336894	0.425199	0.247031	-0.145656
SETDB2	-1.95076	-1.80172	0.399586	-0.847659	-0.865232	-0.280668	0.0343075	-1.51055	-1.98998	-1.72048	-0.91925	0.668494	-1.35919	-0.304127	-1.72896	-0.135655	-0.088119	-0.969969	0.101048	0.215952	-0.0623727	0.998433	0.324012	0.404776	-0.74939	-0.243072	0.395125	-0.0533657	0.45027	-0.00144005	-0.868623	0.884447	-0.79965	-0.212323	-0.370223	0.0679555	-0.334135	-0.178846	-0.331451	-0.234038	-0.0728788	-1.08051	0.309891	-0.191739	-0.285258	-0.528097	0.761	0.0273862	0.42384
CAB39L	-1.26761	-1.27492	-0.120614	-0.780588	-0.720282	-0.29831	-0.693275	-1.07805	-1.2506	-1.10749	-0.697487	0.437839	-0.854605	-0.226014	-1.00997	-0.288298	0.181821	-0.993865	-0.268388	-0.204114	-0.463409	1.48087	0.174532	-0.0949988	-1.10973	0.0288582	-0.0872488	-0.425013	0.142658	0.353224	-0.626639	0.0863252	-0.765124	-0.384522	-0.228302	0.281114	-0.690789	-0.179616	-0.622342	0.239805	-0.513002	-0.78878	-0.461823	-0.213795	0.0984769	-0.698437	0.877364	-0.56726	0.723651
FNDC3A	-3.00979	-2.8128	-0.122487	-0.725351	-1.06672	-0.138628	-0.346856	0.557646	0.0324206	-0.00417519	-0.546202	0.420318	-0.49785	-0.471581	-0.821142	-0.314705	-0.171797	-1.31726	-0.443713	0.459171	-0.239608	1.03085	0.42609	-0.15895	-0.990337	0.176645	-0.232864	-0.571911	0.378428	-0.280279	-1.07333	0.426785	-0.81248	-0.579125	-0.236916	-1.14353	-0.994488	-0.274735	-0.431544	-0.900832	0.106179	-1.36672	-0.765444	-0.340246	-0.409682	-0.716189	0.666645	-0.538489	0.584497
RCBTB2	-1.13292	-1.09787	-0.56354	-0.561812	-0.0804768	-0.592734	-0.100163	-0.186577	-0.4881	-0.328141	-0.41573	-0.0079093	-0.0620174	-0.378363	-0.111954	0.170412	-0.102053	-0.0601211	0.661112	-0.106677	-0.127419	0.162108	0.530676	-0.398859	0.185735	0.0685468	-0.573287	-0.151889	-0.201811	0.0636702	-0.412621	0.222874	0.579901	0.256915	0.401155	-0.340056	0.805843	0.419557	0.389562	0.433506	0.624503	0.0177202	0.49814	-0.0639353	0.190885	0.504182	0.191251	0.0573106	0.177492
RB1	-5.16818	-1.16718	0.467304	-0.23553	-2.9568	-1.02087	-1.65389	1.10897	1.24886	-0.98878	-1.36261	0.881587	-0.611546	-0.53627	-1.02142	-0.966037	0.65741	-1.89191	-0.563107	0.659477	-0.549483	1.17531	0.428293	-0.733951	-2.90217	0.306457	-2.11629	-1.76943	-0.0615816	-0.333017	-2.42517	-0.0687189	-1.35935	-0.75424	-0.515339	-2.39646	-1.35813	0.0540981	-0.663918	-1.08734	-1.0822	-2.36653	-0.809417	-0.270088	-0.00736046	-0.959826	0.937014	-1.45037	-0.260975
ITM2B	-5.44637	0.404186	-0.724755	-0.84934	-1.3971	0.211121	-0.621433	0.440762	0.214636	-0.839596	-0.822188	0.127045	-0.749581	-0.0556908	0.0977879	-0.010396	0.549868	-0.0711079	-0.515579	-0.40828	-0.520569	0.467529	0.102029	-0.689789	-0.365559	0.260579	-0.252291	-1.06293	0.33353	-0.175617	-1.52898	-0.590823	-0.382197	-0.637689	0.0307179	-2.13585	-0.813807	-0.215998	-0.384333	-0.840344	-0.0996761	-0.475001	-0.642748	-0.476246	-0.183827	-0.611069	-0.0301323	-0.962849	-0.817802
[truncated: 286 more columns]

## Sheet: Fig.3A
MMR gene expression in major clusters in CLL8
UniqueID	5	5	5	5	5	5	5	5	5	5	5	2	2	2	2	2	2	2	2	2	2	2	2	2	2	2	2	2	2	2	2	2	2	2	2	2	2	2	2	2	2	2	2	2	2	2	2	2	2
MSH6	0.0272064	-0.0111284	-0.168431	-0.400358	-0.332132	-0.316988	0.133316	0.0118842	0.332109	-0.209844	-0.082922	-0.151331	0.166281	0.733371	-0.387464	-0.349733	-0.520645	-0.0256276	-0.100036	0.0792212	-0.179069	-0.638858	-0.534112	-0.479903	-0.207161	-0.517558	-0.403223	-0.348199	0.0702858	-0.0461164	-0.0687652	0.0386291	-0.010325	-0.150584	-0.0350814	-0.112057	0.216089	-0.21778	-0.0630093	0.0924287	-0.440571	0.238861	-0.283855	-0.506632	0.212639	0.34999	0.00471497	0.126321	0.274713
MLH1	-0.195893	0.115512	-0.850688	-0.208447	-0.378205	-0.257214	-0.15909	-0.337039	-0.0819464	-0.0302849	-0.386048	0.0221477	0.123779	-0.0222983	-0.00297451	-0.333159	-0.0512123	0.158644	0.0938845	0.133179	-0.17431	-0.128947	-0.17175	-0.185968	-0.0926843	-0.331715	-0.2292	0.0425196	-0.134471	-0.0305109	-0.373865	0.199976	-0.177756	0.0795708	-0.0337334	-0.0112462	-0.0751257	-0.178399	-0.083241	-0.0135846	-0.34699	0.103677	0.645994	0.247471	0.485888	-0.0720182	-0.0548377	0.15622	0.3486
PMS2	0.0384908	0.0903597	-0.662273	0.0172138	-0.228518	0.0268216	-0.100429	-0.373859	-0.177999	0.13461	0.204304	0.215993	0.00319195	0.0400367	-0.0312147	0.0500774	-0.280708	0.185785	0.270205	0.241555	-0.425992	-0.299062	-0.282092	-0.547613	-0.274175	-0.144523	-0.388989	-0.451712	-0.11188	-0.164937	-0.0378561	0.154649	-0.131441	-0.474912	-0.0426788	-0.290855	0.0317192	-0.251347	0.12726	-0.0929494	-0.13014	0.277833	0.252226	0.147514	0.291235	-0.161176	0.0771127	0.267794	-0.0782256
MSH2	-0.268718	0.138055	-0.479116	-0.130785	-0.447424	-0.524228	-0.18444	-0.191968	-0.744748	0.398672	-0.539131	0.211778	1.21283	0.549633	0.194615	-0.219443	0.407752	0.215951	-0.0514693	0.152768	0.412829	0.0422258	0.794685	0.409165	0.105212	0.0563159	0.374595	0.173542	0.739877	0.825425	0.0741887	0.710563	-0.0957484	0.342849	0.195227	0.168523	0.573808	0.269921	0.0846319	0.0585341	0.304931	0.939915	0.619076	0.114698	0.990999	0.682139	0.0025382	0.273555	0.301788
MSH3	-0.0502586	0.538013	0.0323277	0.129389	0.114974	-0.103806	-0.406182	-0.150858	-0.187717	0.146037	0.0167608	0.323144	1.20993	0.0238533	-0.127393	0.184709	0.0120163	0.272009	0.252454	0.487862	0.0381341	-0.131864	-0.0734353	-0.241328	-0.0178194	-0.021018	0.119663	-0.0786734	0.192086	-0.17621	0.0284438	-0.183682	0.0777421	-0.0630984	-0.0641055	-0.219859	0.119534	-0.0917673	0.230439	0.352117	-0.0952377	0.0655098	0.720502	0.508882	0.76287	-0.013144	0.0738354	0.452566	0.0780807
PMS1	-0.401743	0.170624	-0.574099	-0.200036	-0.478395	-0.010406	0.146159	-0.231436	-0.369958	-0.077601	-0.857101	0.220104	0.437896	-0.116307	-0.333831	0.0874972	-0.0504484	0.253429	-0.0305524	0.339832	0.115723	0.200099	0.162765	-0.0184159	-0.0769982	-0.37779	-0.284835	0.00486279	0.465583	0.221705	0.048686	0.0861268	0.0866098	0.304152	0.0319448	0.0112524	0.274867	0.212297	0.189368	0.0533385	-0.00573683	0.214059	0.602766	0.288585	0.727767	0.293503	0.375469	-0.22753	0.479412
MLH3	-0.379668	-0.172005	-0.0637412	-0.397464	-0.118147	-0.139369	-0.213664	-0.651528	-0.461696	0.124262	0.0569973	-0.0632429	1.15371	0.481072	0.140037	-0.182907	-0.363321	0.0126739	0.125784	-0.172442	0.0835757	-0.0515299	0.175751	-0.317373	-0.0500107	-0.270847	-0.402228	0.128195	0.0437222	0.242702	-0.342759	0.481201	0.181711	0.173429	0.129338	-0.0415311	0.589717	0.043005	0.148712	-0.192422	-0.0100403	0.442473	0.616273	0.304144	0.791233	0.245445	-0.215081	0.683134	0.879021
[truncated: 288 more columns]

## Sheet: Fig.3B
BER gene expression in major clusters in CLL8
UniqueID	5	5	5	5	5	5	5	5	5	5	5	2	2	2	2	2	2	2	2	2	2	2	2	2	2	2	2	2	2	2	2	2	2	2	2	2	2	2	2	2	2	2	2	2	2	2	2	2	2
FEN1	-0.0755568	-0.247849	-0.120031	-0.259574	-0.0674024	-0.110952	-0.171448	-0.0858088	-0.0631075	0.079267	0.100261	-0.387718	-0.14752	-0.121635	0.0760756	-0.141037	0.0124784	-0.144776	-0.0130715	-0.318908	-0.0963392	0.0528212	0.177174	0.0106077	-0.0687952	-0.188028	0.0736275	0.00825262	-0.00691891	-0.187862	-0.0792279	0.025557	0.178289	0.087801	0.105012	0.131305	0.149405	0.222228	0.215282	0.0469718	-0.169886	-0.106428	-0.0171132	-0.151601	-0.112908	0.0569634	-0.167202	-0.0428791	-0.0899963
LIG1	0.220804	0.190654	-0.0457978	0.259509	0.196032	-0.0667577	-0.0989156	0.06075	-0.0948796	0.258133	0.0205216	0.0304027	-0.349248	-0.123645	0.116485	0.403378	0.190581	0.107206	0.211184	0.138046	0.172922	0.209286	0.409063	0.427572	0.448482	0.0359058	0.347201	0.175489	0.00195456	0.0998936	0.265821	-0.00998402	0.208298	0.114829	0.0929184	0.158016	0.0412912	-0.134714	0	-0.0612507	0.119019	0.00208902	0.434695	0.626586	0.581352	0.022028	-0.0226865	0.377495	0.00115013
MPG	-0.15036	-0.342686	0.162688	0.00452328	-0.120451	-0.120733	-0.124816	0.035531	-0.069478	-0.20959	0.222646	-0.208838	-0.250441	-0.106503	0.155157	0.184581	0.233241	-0.121669	0.00182486	-0.136498	0.178679	0.0959945	0.212932	0.150257	-0.00692844	0.203948	0.194195	0.0388665	-0.00299788	0.19566	-0.12817	-0.254899	-0.0955377	0.118499	-0.0894685	0.131379	-0.0170231	0.0132136	-0.0778718	0.0343957	-0.0342565	-0.159643	0.00645971	0.0656891	-0.155199	-0.0380998	0.0893736	-0.0896692	-0.0780239
PCNA	0.335734	0.48898	-1.16867	0.710345	-0.876751	-0.201077	-0.366749	0.0575466	-0.669595	-0.345775	-0.0403275	-0.252311	-1.00373	-0.717314	0.876256	-0.314684	-0.761368	0.41125	0.279786	0.282639	-0.748292	0.430956	0.70297	-0.542112	0.49832	-0.245307	0.00337458	-0.615237	-0.0126734	1.1035	0.000922203	-0.463257	-0.0499654	-0.360088	-0.287675	-0.903772	0.263172	-0.630509	-0.686168	-0.107408	-0.767102	-0.261777	-0.122496	0.821795	0.0221896	-0.0306644	-0.183738	0.399218	-0.040616
OGG1	-0.329774	-0.269929	-0.129833	0.184223	-0.0896792	-0.141023	-0.148443	-0.214761	-0.138855	0.139696	-0.328714	0.0768967	0.599792	0.142213	0.187089	0.0802512	0.364231	-0.0295596	0.0527663	0.131207	0.167488	0.178338	0.683704	0.46694	0.316437	0.289502	0.235892	0.335062	0.594463	0.320965	0.193975	0.0136709	-0.0368123	0.235652	0.0512266	0.27563	0.0476708	0.342473	-0.0459208	-0.099246	0.0813994	0.356123	0.00682974	0.106897	0.0097332	0.091753	-0.0956879	-0.0433865	0.109425
APEX1	0.0950966	0.251161	-0.175672	-0.137444	-0.229116	-0.142908	-0.171112	-0.304476	-0.14724	0.153	0.42211	-0.428817	-0.555442	-0.641083	0.0189219	0.522533	0.0602131	0.16061	-0.246728	-0.117084	-0.00882626	0.233278	0.0193071	0.262095	0.345069	0.727918	0.448799	0.0902452	0.123975	0.0361176	0.345034	-0.122768	-0.231695	-0.250536	0.0188436	-0.134861	0.227408	-0.136166	-0.26203	-0.283157	0.491163	0.437063	-0.388453	-0.0320568	-0.676257	-0.0297098	0.323466	0.146033	-0.0935726
MBD4	0.0227413	0.742377	-0.848716	0.573108	0	0.272541	0.448459	-0.292102	-0.436523	0.00713062	-0.604443	0.144649	-0.117215	-0.241034	0.024888	-0.0797796	0.412294	0.241651	0.190348	0.645691	0.0805912	0.47713	0.0566587	0.0293837	0.0579967	0.0613832	0.458503	0.346485	0.081666	0.257848	0.339585	0.00602341	0.0334978	-0.298957	0.302897	-0.0563889	0.331235	-0.0545263	0.10013	0.857755	0.591948	0.470407	-0.00834942	0.0616932	0.305048	0.06287	0.13419	0.365997	0.0221128
PARP1	0.182947	0.905519	0.257115	0.805609	0.356087	0.265033	0.439848	-0.335988	0.573141	1.23499	1.13476	-0.156347	0.563978	0.344268	0.0561242	-0.00228739	0.015111	-0.249336	-0.536314	0.0212345	0.207745	-0.142931	0.301196	0.253736	0.145045	0.320828	0.527037	0.734183	0.476982	0.570188	0.364994	0.767242	-0.0199056	0.366216	0.502131	0.520057	0.179798	0.666107	0.132872	0.738779	0.859099	1.22307	0.0938196	0.241076	0.643979	0.318733	0.810401	0.630909	0.133977
UNG	-0.245146	0.100174	0.319449	0.154397	-0.0810576	-0.0283632	-0.0865736	0.0586324	-0.179913	0.782649	0.4245	-0.0998874	0.338061	-0.289551	0.352455	0.226315	0.274045	0.163226	0.257854	-0.117065	0.13564	0.301781	0.397467	0.48991	0.852052	0.479475	0.614906	0.514212	0.653257	0.813491	0.223702	0.37202	0.331655	0.505399	0.129078	0.247085	0.325742	0.238118	0.103785	0.583739	0.705964	1.07221	0.0268459	0.113502	0.214476	0.199965	0.146065	0.11799	0.0719867
XRCC1	0.039114	0.789142	-0.158234	0.375962	0.527341	0.0566301	0.0892324	-0.187417	-0.201567	0.382162	-0.314793	0.137502	0.49573	-0.158196	0.137045	0.581502	0.217668	0.0567656	0.107723	0.189175	0.188404	0.211199	0.0246735	0.634274	0.584016	0.74867	0.861206	0.932629	0.507168	0.255042	0.425798	0.455682	0.278493	0.191581	0.473437	0.469713	-0.114566	0.550001	0.435572	0.169132	0.632589	0.374313	-0.182937	0.13681	-0.191288	0.630458	0.448577	0.255132	0.381639
APEX2	-0.376442	-0.158175	0.22381	-0.152633	-0.301858	-0.181421	-0.366412	-0.418957	-0.13703	-0.25997	-0.322178	-0.196407	-0.327929	-0.273774	0.447558	-0.236639	-0.000739574	-0.0775247	0.0509534	-0.148554	0.184306	-0.11012	0.125894	0.248308	0.611087	-0.0938931	0.135649	0.164126	0.0286212	0.569916	-0.181585	-0.066556	0.373172	-0.144834	-0.0292888	0.116682	-0.109252	0.180821	-0.0707269	0.0388193	0.0926704	0.375989	-0.159859	0.0780549	-0.140339	0.087307	-0.10675	-0.164129	-0.0931268
[truncated: 288 more columns]

## Sheet: Fig.3C
NER gene expression in major clusters in CLL8
UniqueID	5	5	5	5	5	5	5	5	5	5	5	2	2	2	2	2	2	2	2	2	2	2	2	2	2	2	2	2	2	2	2	2	2	2	2	2	2	2	2	2	2	2	2	2	2	2	2	2	2
ERCC5	-0.0740385	-0.123555	-0.705353	-0.506652	-0.522576	-0.390524	-0.163488	-0.332017	-0.232737	-0.392882	-0.398867	-0.112704	0.0482573	0.00215435	-0.0554337	-0.503529	-0.0164371	0.0947943	-0.0347385	-0.505824	0.177222	-0.181153	-0.189875	-0.395903	-0.0591364	-0.230889	-0.611163	-0.556273	-0.0925884	0.149705	-0.393867	-0.0249982	0.295699	-0.15319	-0.230223	-0.305552	-0.0220213	-0.219212	-0.0855379	-0.10115	-0.0781908	-0.0921502	0.301525	0.417479	0.921744	0.0936379	-0.1418	-0.153384	0.480542
XPC	-0.0524588	-0.0971184	-0.655995	0.394402	-0.207593	-0.087574	-0.00966263	-0.0333509	-0.268575	-0.302025	-0.603898	0.214834	0.308082	-0.103614	-0.330516	-0.143565	-0.216453	-0.0637355	-0.0643158	-0.183689	-0.215842	-0.284519	-0.070354	-0.11387	0.00176144	-0.31531	0.375682	-0.298607	0.0867519	0.083972	-0.120944	-0.329019	-0.00568867	0.0695338	-0.0605822	-0.196488	-0.431156	-0.0654812	-0.0409455	-0.255404	-0.203235	0.294614	0.0250044	-0.180827	0.0494056	-0.103823	-0.295434	-0.196267	-0.0806842
ERCC3	0.0144038	-0.2508	-0.532338	-0.0319333	-0.144787	0.143512	-0.286208	0.129859	-0.144594	0.129429	0.0095439	0.142562	-0.0137358	-0.217405	0.132298	-0.240283	-0.130152	0.0409498	0.041606	0.00340986	-0.437937	-0.313014	0.198358	-0.420033	-0.246667	-0.195481	-0.490302	-0.492103	-0.170861	-0.0580416	0.000962257	-0.223537	0.0290303	-0.339096	-0.0233545	-0.236327	0.0183382	-0.163186	0.152725	-0.0446124	-0.127847	0.242507	0.0647039	-0.00921822	0.331505	-0.26048	-0.239113	-0.0694618	0.17507
XAB2	0.397784	0.00188541	-0.402898	-0.489081	0.124122	-0.243116	-0.52134	-0.168641	-0.0730915	-0.132068	-0.0359564	-0.0378723	-0.878412	-0.219351	0.22835	-0.166136	-0.157148	0.00478649	0.0287571	-0.366319	-0.0926065	-0.206281	0.0733719	-0.0478811	-0.0998354	-0.205896	-0.322416	-0.175231	-0.467628	0.0431375	-0.229896	-0.479062	0.167946	-0.36713	-0.265468	-0.228236	-0.39201	-0.0668449	-0.202618	-0.491143	-0.19303	0.0387774	-0.00668526	0.00527859	0.0815544	-0.220918	-0.359507	-0.355433	-0.107012
ERCC6L	-0.0136483	-0.286751	0.0239367	-0.105274	-0.0289483	-0.331089	-0.174609	0.199891	0.0438197	-0.163348	0.183427	0.550328	0.108536	0.1203	0.048295	0.00801945	0.0487187	-0.219111	-0.118002	0.0621939	0.0690835	-0.0967894	0.0771179	0.223014	0.265573	0.0993433	-0.0465503	0.0225527	0.11784	-0.112291	-0.207317	0.353346	-0.00026536	0.271382	-0.0801125	0.288711	0.100088	-0.0365891	-0.0744009	0.230227	-0.0974932	-0.0427871	-0.104689	-0.153005	-0.0334086	0.0351908	-0.251031	0.101208	-0.223964
RAD23B	-0.00507069	0.0769224	0.415145	0.177917	-0.166396	0.100924	0.260302	-0.313716	0.346668	-0.805475	-0.114218	0.024168	-0.415653	-0.310328	-0.0449772	0.132586	0.0905123	0.188864	-0.0509987	-0.181159	-0.0773487	-0.066947	-0.708994	-0.254754	-0.094121	0.035634	-0.183523	-0.191239	-0.257602	0.0310984	-0.128569	-0.378138	-0.198545	-0.204966	0.0554304	-0.269956	0.169588	0.0087738	-0.0708599	0.129826	0.162067	-0.266665	-1.01559	-0.346378	-0.565374	-0.0338507	0.29474	-0.0233927	-0.0865021
ERCC4	-0.279953	-0.0385661	-0.0722108	-0.282337	-0.182759	-0.464146	-0.178651	-0.516059	-0.266388	-0.580347	-0.660535	-0.237638	0.0606856	-0.273149	-0.509754	-0.140023	-0.34865	0.277172	0.216505	-0.331116	-0.560692	-0.523422	-0.301552	-0.158551	0.167192	0.134747	-0.0731401	-0.0889869	0.0624042	0.128409	-0.263566	0.221416	0.0607924	0.140569	0.228086	-0.0165105	0.864525	0.0266256	0.407491	0.0655122	-0.145983	0.249602	0.082531	-0.171493	0.352042	0.52941	0.179953	0.110105	0.0965548
ERCC8	0.0342364	0.619667	0.0516252	0.0263734	-0.189113	-0.0547371	-0.0543113	-0.308077	-0.187089	0.199696	0.186877	0.109937	0.258496	0.0229421	-0.142392	-0.0449486	-0.188919	0.330262	-0.0193887	0.0238929	-0.120474	-0.32058	-0.172926	-0.220236	-0.27081	0.0533075	-0.161547	-0.257843	0.209928	-0.316765	-0.268917	-0.0843797	-0.0929284	0.157054	0.0736647	-0.446678	0.446855	0.158758	0.0612164	0.0420308	-0.0795813	-0.0354004	0.452024	-0.235613	0.173476	0.0225601	0.171108	0.0207906	0.0460529
ERCC6	-0.139858	0.238663	-0.113811	-0.334429	-0.35536	-0.314363	-0.075922	0	0.76722	-0.522177	-0.8083	0.127914	0.18344	-0.179281	0.171036	-0.17345	-0.252798	0.0398426	0.356584	0.0378146	-0.0437932	-0.0681024	0.0218735	-0.203351	-0.0871043	0.102221	-0.0923872	-0.249913	-0.183408	-0.222652	-0.422725	0.203058	0.0225968	-0.0581884	0.310874	0.038537	0.542759	-0.10955	0.152456	-0.310609	-0.443328	0.0317163	0.0518403	0.128826	0.496526	0.224318	-0.00781727	0.13401	0.29021
XPA	-0.290477	0.180937	-0.0610695	-0.508956	-0.360395	-0.347606	-0.0306158	-0.317005	-0.0523176	-1.16919	-0.838022	-0.157111	0.0816536	0.0406189	-0.0341835	0.329802	0.0681467	0.129994	-0.0957365	-0.0636616	0	-0.0915375	-0.286134	-0.168821	-0.00666904	0.35701	-0.216599	-0.1864	0.169998	-0.0750656	0.00976086	0.0548725	-0.723224	0.0153112	0.152317	-0.321456	0.24739	0.107275	0.0616102	0.0489197	0.171964	-0.187633	0.243608	0.349179	0.128093	0.291569	0.375309	0.0442066	-0.313213
DDB1	-0.804835	-0.291176	0.11554	-0.208569	-0.583862	-0.27372	-0.256899	0	-0.485111	0.744936	0.250982	-0.326552	0.573539	0.17005	-0.0729532	-0.289282	-0.00790501	-0.245748	-0.38603	-0.387602	0.178799	-0.0441389	0.638894	0.59886	0.662231	0.197003	0.726549	0.729503	0.388242	0.985608	0.111019	0.291673	0.278914	0.463467	-0.0574894	0.374509	0.0580244	0.416726	-0.012928	0.192855	0.650807	0.893646	0.182624	0.149253	0.571501	0.466847	0.183689	0.146651	0.382775
DDB2	-0.144755	-0.532483	-0.55477	1.18557	-0.414998	0.38355	-0.251565	0.118999	-0.757856	0.0227184	-0.181099	0.112649	0.00688124	-0.330361	0.344965	-0.0943088	0.0550199	-0.111787	0.432443	-0.168807	-0.0291333	0.549008	0.471282	0.181355	0.63891	-0.0227342	1.53458	0.500857	0.0233192	0.364809	0.438902	0.189732	0.133404	0.213481	-0.073626	0.13418	0.300358	-0.239242	-0.274307	-0.279454	0.438068	0.535258	0.129529	0.167433	0.476271	-0.261508	-0.34026	-0.137022	0.16968
ERCC1	0.146985	0.29775	0.352165	-0.0492411	0.232346	-0.122174	-0.424195	-0.121015	0.326911	0.435371	0.0499005	0.0456009	-0.404009	-0.219072	0.153169	0.166548	0.284073	-0.224494	-0.0843272	0.0654058	0.462643	0.268256	0.242409	0.052742	-0.0414395	0.0233006	0.171339	0.274556	0.304826	0.0806651	0.352376	-0.142982	-0.104948	0.00511456	-0.076798	0.259811	0.0933824	0.307964	-0.0833311	-0.21109	-0.276027	-0.220737	-0.0167398	0.0404038	-0.231723	0.160484	0.206112	0.0361853	0.243534
ERCC2	0.225862	0.24719	0.173303	0.0602722	0.348364	-0.0649495	-0.216196	-0.330955	-0.0448995	0.673022	0.26928	-0.0689225	-0.279504	-0.125567	0.075357	0.278908	0.226328	-0.274573	0.265333	0.069881	0.362701	0.176949	0.39802	0.459138	0.520234	0.311542	0.440043	0.321362	0.223158	0.469009	0.350215	0.0791144	0.435946	0.14364	0.0681291	0.285096	0.216171	0.0735593	-0.039351	-0.000591755	0.283341	0.293596	-0.183392	0.123321	0.250727	0.239206	0.0950789	0.0911021	0.0324659
RAD23A	0.14662	0.223146	0.154944	0.140042	0.207559	0.122861	0.000466347	-0.184854	0.411202	0.465034	0.101572	0.0351334	-0.366944	-0.231502	0.0753403	0.355085	0.0753813	0.0202971	-0.0693216	0.0549545	0.110229	-0.0435991	-0.125271	0.151192	0.0344934	0.174655	0.263519	0.486979	0.0545149	0.27856	0.243007	0.123406	-0.115957	0.230694	0.0703554	0.217342	0.121087	0.0682516	-0.0259886	-0.022048	0.134613	0.193746	-0.168931	0.0147324	-0.219831	0.301908	0.249001	0.329863	0.111653
[truncated: 288 more columns]

## Sheet: Fig.3D
NHEJ gene expression in major clusters in CLL8
UniqueID	5	5	5	5	5	5	5	5	5	5	5	2	2	2	2	2	2	2	2	2	2	2	2	2	2	2	2	2	2	2	2	2	2	2	2	2	2	2	2	2	2	2	2	2	2	2	2	2	2
MDC1	0.178258	-0.254219	-0.445451	0.0102344	-0.261803	0.144663	-0.00753164	-0.296965	-0.0830293	0.155198	-0.302681	0.363216	0.341411	0.163169	-0.188485	-0.053453	-0.355132	-0.106911	-0.426878	-0.127881	0.0204921	-0.465095	-0.0191641	-0.381075	-0.259645	-0.313747	-0.439896	-0.045702	-0.450078	-0.468541	0.198812	0.34135	-0.0858383	-0.534624	0.107522	0.198199	-0.327693	-0.109195	0.0672512	-0.545597	0.0614414	0.427285	0.0709925	-0.194638	0.422933	-0.362519	-0.050333	0.103229	-0.0520902
RAD51	0.0991487	-0.169073	-0.168222	-0.287391	-0.0252237	0.132079	0.59069	0.542349	-0.258115	0.309999	-0.0144086	-0.111497	0.24094	0.160182	0.154932	-0.280645	-0.186641	-0.376722	0.618258	-0.156539	0.0107222	0.0723557	0.258958	-0.22914	-0.046596	-0.156617	-0.159617	0.0189381	-0.183447	-0.356909	-0.128593	0.24077	0.00711584	0.123914	0.133056	0.167354	0.532928	-0.151363	0.0569105	-0.0323229	-0.300341	-0.219368	0.000397682	-0.127396	0.10704	-0.169497	-0.152631	0.474075	-0.447606
H2AFX	0.0454187	-0.258625	-0.0937653	-0.199868	-0.44108	-0.128854	-0.209264	-0.142027	-0.356236	-0.211973	-0.173174	-0.414342	-0.620638	-0.382933	0.228849	0.182923	-0.187248	0.284576	0.125525	0.0467844	0.153251	0.741913	0.509308	-0.164079	-0.480147	-0.0619469	-0.258691	-0.0922651	0.263195	-0.0204973	-0.0892992	-0.102496	-0.21713	-0.15309	-0.237554	-0.154825	-0.287493	-0.0988188	-0.0623054	-0.0639305	-0.465812	-0.545528	-0.246166	0.305318	-0.651752	-0.479488	0.134387	-0.0488672	0.0342894
DMC1	0.0691359	-0.0330145	0.065016	-0.0967984	-0.055789	-0.0276859	-0.0724852	0.0564921	-0.0613289	0.246418	0.415046	0.03564	0.0399921	-0.0456321	-0.00325418	0.0455801	0.0477126	-0.118115	0.0702474	-0.00803042	0.137146	-0.0244298	-0.0741172	0.14151	0.0766509	-0.0597789	0.0290532	0.0737016	0.0588105	0.0466511	-0.0717542	-0.0415721	0.0201056	0.139847	-0.102517	0.0236421	0.00370789	0.101236	-0.0380557	-0.0990195	-0.107891	-0.128378	-0.0576441	-0.10115	0.0481374	-0.0348585	-0.0858612	-0.0578332	-0.0177674
RAD54L	0	-0.373467	-0.00668097	-0.0130396	-0.0156331	-0.103418	0.140688	-0.0236406	0.0661082	0.357012	0.112694	-0.0519443	0.0546036	-0.0328403	0.00751114	-0.0467038	0.0817437	-0.173512	-0.0102382	-0.0701799	-0.0699201	0.00998449	0.112194	0.199681	0.163267	0.0535173	-0.0541854	0.14115	0.166704	0.0670242	-0.0153937	-0.0331182	0.26025	0.0623002	0.104185	0.115699	-0.163468	-0.0069294	-0.0636501	-0.0975146	-0.0321579	0.0440226	-0.129993	-0.0849147	-0.208281	-0.114752	-0.191724	-0.25865	-0.0658565
XRCC3	-0.161746	-0.318974	0.131009	0.108439	0.139972	0.0795894	-0.0132527	-0.112124	0.0244212	0.318475	0.0660205	-0.185412	-0.223129	-0.308136	0.037055	0.106579	0.211794	-0.0247526	0.0906849	0.0940371	0.148606	0.21169	0.310069	0.383941	0.128409	0.165384	0.397427	0.166949	0.0244064	0.03935	0.21029	0.0311365	0.170498	0.276079	0.00910044	0.196911	-0.226195	0.0883765	0.127976	-0.00919723	0.144707	0.0984201	-0.108889	0.000609398	-0.346645	-0.0495949	-0.0613122	-0.11523	-0.0558028
XRCC2	-0.0998945	0.00145864	-0.255448	-0.143427	-0.0626082	-0.056644	-0.0917168	-0.145823	-0.0305629	1.10014	0.198385	0.286199	0.241584	0.164138	-0.189522	0.00684118	0.323643	0.152049	-0.00517035	0.467921	0.153348	-0.116199	0.372087	0.175049	0.0255384	-0.204375	-0.286099	0.0902986	0.434107	0.0671396	0.0484705	0.0884481	-0.0521255	0.299067	-0.014956	0.0709529	-0.00505972	-0.0478616	0.152345	0.0866842	0.0923042	0.343336	0.802142	0.0245366	0.445029	0.183977	-0.278352	-0.429513	0.0518241
LIG1	0.220804	0.190654	-0.0457978	0.259509	0.196032	-0.0667577	-0.0989156	0.06075	-0.0948796	0.258133	0.0205216	0.0304027	-0.349248	-0.123645	0.116485	0.403378	0.190581	0.107206	0.211184	0.138046	0.172922	0.209286	0.409063	0.427572	0.448482	0.0359058	0.347201	0.175489	0.00195456	0.0998936	0.265821	-0.00998402	0.208298	0.114829	0.0929184	0.158016	0.0412912	-0.134714	0	-0.0612507	0.119019	0.00208902	0.434695	0.626586	0.581352	0.022028	-0.0226865	0.377495	0.00115013
RAD52	0.0524235	-0.200617	-0.000663757	-0.0805559	0.241652	0.102516	0.111101	0.400436	-0.307322	0.455448	-0.226858	0.0982375	0.243361	-0.0840082	0.00343609	-0.0421185	-0.0567808	0.0331893	0.115973	-0.0584116	-0.10637	0.241483	0.550274	0.033586	0.272032	0.0301037	0.0942721	0.0453348	0.290339	0.402238	0.238373	0.393136	0.121997	-0.0225964	0.0646176	0.115105	-0.297218	-0.0808926	0.0431261	0.116627	0.448938	0.922394	0.40332	0.400203	0.236885	-0.0698576	-0.223908	-0.0345578	-0.204296
BRCA1	-0.0981703	-0.0468388	0.0887508	-0.0179615	-0.0602589	-0.0651112	-0.0529671	0.197778	-0.00609398	0.686186	0.22597	0.155731	0.301208	0.159375	-0.164454	-0.00350428	-0.00707483	-0.0738473	-0.103642	-0.0884252	0.0903673	0.089889	-0.00128984	-0.0210471	0.121136	0.201192	0.0510411	0.0650611	0.00135088	0.0226851	0.00931501	-0.0142121	0.0118027	0.163866	0.0386229	0.0768366	0.0930037	-0.00823545	0.156514	0.16655	0.0114579	0.0342159	0.256138	0.172699	0.0496931	-0.0855079	-0.11997	-0.164681	-0.0184927
BLM	-0.186229	0.0456724	-0.819988	-0.230013	-0.348839	-0.140839	0.00666189	-0.0850592	-0.23874	-0.142738	-0.619441	0.182542	0.450684	0.244195	0.320311	-0.385442	0.0363941	-0.00583458	0.529204	0.00760651	-0.131488	-0.0841479	-0.12137	-0.434641	0.119561	-0.0643539	-0.159997	-0.283188	-0.0312977	0.101322	-0.193483	0.369613	-0.115307	-0.20631	0.0482821	-0.230013	0.0848866	0.0162039	0.146318	-0.038506	-0.0896459	0.153063	0.341363	0.171305	0.576357	0.0895205	-0.0569053	-0.154557	0.683179
MRE11A	-0.0738816	0.0177822	-0.514252	-0.0793748	-0.1142	0	0.00439549	-0.011189	0.0428028	0.0709839	-0.138396	0.0914502	0.370957	-0.10948	0.152667	0.248	-0.223653	0.209863	0.335643	0.0304294	0.124272	0.101052	0.0958261	-0.366228	-0.0508256	-0.112459	-0.230999	-0.955671	0.107174	0.303132	0.00482845	0.205221	-0.247401	-0.0480466	0.133611	0.0164151	0.132393	-0.107162	0.15076	0.198281	-0.0928345	0.340784	0.877061	0.654974	0.907066	0.296363	0.153303	-0.449816	1.12008
RAD51L1	-0.475937	-0.150635	0.0924826	-0.279422	-0.347868	-0.121286	-0.0605388	-0.386476	-0.211331	-0.049438	-0.0455251	0.319787	0.665699	-0.151136	0.0829072	0.0949287	-0.116135	0.193755	0.457172	0.0979304	0.0911012	0.109638	0.149311	-0.136466	0.151216	-0.277193	-0.267105	-0.277091	0.00924063	0.416173	-0.35575	0.416106	0.360498	0.299005	-0.00721407	-0.186733	0.142869	-0.0310149	-0.042491	-0.0960808	-0.13954	-0.110534	0.925459	0.856883	1.11374	0.025353	0.105677	0.0392313	0.469009
PARP3	-0.0555677	0.298615	0.270436	0.364216	-0.661188	0.479199	0.118937	0.0306711	-0.47169	0.780629	0.256642	0.29261	0.0394878	-0.0684433	0.194589	-0.0185966	-0.656146	0.0269318	0.193094	-0.131268	0.0457582	0.0948572	-0.147424	0.324977	0.0396881	0.685916	0.699671	0.450409	-0.194288	-0.277235	0.337299	0.176473	0.259981	-0.154519	0.108259	-0.0859337	0.811351	0.142711	-0.21768	0.0673103	0.351534	0.211633	-0.580916	-0.119871	-0.266174	0.310553	0.625587	0.878472	-0.0248537
RPA1	-0.783472	-0.0771437	-0.934348	-0.167451	-0.73523	-0.158032	-0.462576	-0.34579	-1.10413	-1.00401	-0.34579	-0.23077	0.358307	-0.255875	0.341756	-0.127141	-0.328832	-0.269487	-0.673596	-0.27109	-0.0365982	0.219838	0.238446	0.422984	0.596758	0.614473	0.941615	0.77341	0.23945	0.363228	0.269967	0.183476	0.348302	0.811513	0.536987	0.579977	1.00042	0.177051	-0.0606012	-0.117729	-0.206567	-0.20155	-0.0972643	0.553315	0.66909	0.51366	0.217439	0.142255	1.00864
RAD51C	0.0268817	0.328127	0.277961	-0.187055	-0.456891	-0.167977	-0.305894	-0.150988	-0.362036	-0.209973	-0.559654	-0.105355	-0.0684209	-0.294935	-0.209562	0.203388	0.169003	0.183576	0.303008	0.274204	0.16374	-0.0913835	-0.144511	0.189882	0.596128	0.306211	0.24919	-0.0650983	0.152577	0.452857	-0.00168991	0.388737	-0.0357957	0.535749	-0.105907	-0.0874333	0.872721	0.29395	0.0696583	0.135246	0.296568	1.04084	-0.000497818	-0.00546741	-0.0973325	0.287877	0.0270791	0.0306444	0.662991
RAD50	-0.515267	0.224349	0.089632	0.420838	-0.299773	0.237091	0.224983	0.0863566	0.208252	0.768245	-0.0551882	0.428559	0.921031	0.362298	0.377436	0.252657	0.0219893	0.168709	-0.393211	-0.0667734	0.161129	-0.128746	0.256771	-0.255711	-0.057313	0.134837	0.403601	0.156854	0.583395	0.201669	0.618968	0.471837	-0.150175	-0.205447	0.413302	0.154233	0.34574	0.215244	0.0436816	0.186304	0.640138	0.913153	0.58871	0.425688	0.942403	-0.190222	0.430084	0.17293	0.0832276
XRCC4	0.44698	0.678114	0.060679	0.19784	-0.029654	-0.256969	0.0796413	-0.013011	0.233506	-0.0213666	-0.0422459	0.129251	0.105969	0.0140924	0.00811243	0.45433	0.11802	0.00446701	0.175645	0.106844	-0.496544	-0.171529	0.084209	-0.0412998	0.130581	0.0254464	-0.132201	-0.167592	0.0949616	-0.0487142	0.100006	0.135393	0.332926	0.262045	0.203479	0.0527959	0.343111	0.376524	0.273789	0.238679	0.165415	0.46014	0.0578885	0.189905	0.195217	0.0815191	0.133984	0.0318799	0.248853
NHEJ1	0.351215	0.641837	0.325063	0.368782	0.549745	-0.176975	0.181262	-0.223828	0.287002	0.485819	-0.0904474	-0.0347524	0.382018	-0.0822964	0.196385	-0.213152	-0.333805	-0.154235	-0.0213575	0.23071	-0.115384	-0.238681	-0.128911	0.406966	0.253829	0.123252	0.693615	0.436141	0.623064	0.42872	0.125816	0.359397	0.269622	0.341432	-0.0948072	-0.00307512	0.493547	0.648314	0.0358343	0.433279	0.130312	0.902904	-0.0159912	-0.00615978	0.0578799	0.318698	0.373463	0.364671	0.0916891
HUS1	0.113703	0.0217352	0.341034	0.0356808	0.0523882	-0.0562506	0.0687389	-0.0687304	-0.256184	-0.349042	-0.0529451	0.147198	0.107651	0.0914555	-0.189683	-0.0962601	-0.166177	0.117253	-0.0134277	0.201433	-0.161242	-0.194319	-0.207023	-0.248157	-0.418005	-0.440232	-0.197645	-0.018836	0.0364027	-0.117344	-0.124861	0.25279	-0.048975	0.0875063	0.115229	-0.180443	-0.103646	-0.00373936	-0.234197	0.0413733	-0.356295	-0.0857191	0.00979614	-0.115978	0.00371075	0	-0.0709362	-0.103622	0.0934029
NBN	0.561566	0.618177	0.12546	0.0775132	0.243085	-0.629088	-0.136752	-0.00687981	0.629996	0.752187	0.298514	-0.0730205	-0.172131	-0.0322185	-0.260782	0.0595307	0.0137639	0.0688095	0.28325	-0.218614	-0.519276	-0.529448	-0.363932	-0.44607	0.0761847	0.0904365	-0.0878167	-0.109216	-0.0119128	0.348032	-0.38733	0.339492	-0.0223145	-0.276493	0.0663981	-0.240236	0.0577021	-0.761093	-0.0873413	0.424509	0.177211	0.630085	0.0359926	0.328968	0.407822	0.158868	-0.459559	0.214562	0.172118
XRCC5	-0.156996	0.22216	-0.506421	-0.143429	-0.220937	-0.180781	-0.251472	-0.368537	-0.31138	0.0312948	-0.0667477	-0.278131	0.224024	-0.257272	-0.443314	-0.121568	0.100542	-0.133637	-0.398815	-0.0757523	-0.115816	-0.310737	-0.212255	-0.054657	-0.10043	-0.0455694	-0.0360756	0.0114632	-0.000164032	0.151837	-0.077961	0.0605783	-0.0631571	0.0222807	-0.0159512	-0.337311	-0.343614	0.0429049	0.0437899	0.119612	0.210756	0.248752	0.154995	-0.31938	0.402131	0.0564127	0.059226	0.0295591	0.0853405
RAD21	0.0418596	0.243166	-0.406001	0.192932	-0.321774	-0.033226	0.00658512	-0.244884	-0.174584	0.180223	-0.149821	-0.193674	-0.556989	-0.404941	-0.210204	-0.17187	0.127193	0.222295	0.0520477	-0.0358038	0.0270243	-0.162979	-0.680102	-0.530322	-0.236644	-0.20658	-0.119177	-0.385973	-0.384623	0.231377	-0.152431	-0.157964	-0.428692	-0.0649395	-0.0187111	-0.219412	-0.059166	-0.0413418	-0.127496	0.386757	0.0805855	-0.166372	-0.0207767	-0.162352	0.0893774	0.395659	0.184745	-0.0778685	0.277961
APLF	-0.190291	0.0248351	-0.263796	-0.182659	-0.70302	-0.518962	-0.633087	-0.43952	-0.336887	-0.113242	-0.211841	-0.0272193	-0.0459142	0.254991	0.0349002	0.174408	0.00758266	0.0673475	0.184929	0.160758	0.332909	0.0374136	-0.572573	-0.355323	-0.381101	-0.0341563	0.200181	-0.494027	0.0159545	-0.0495949	-0.209836	-0.476434	-0.308036	-0.0453649	-0.457157	-0.614568	0.32687	0.443103	0.0676117	-0.0771637	-0.739943	-0.579813	-0.178391	-0.373097	-0.370616	0.522281	0.0514736	-0.000760078	0.127972
XRCC6	0.0781908	-0.312321	-0.318633	-0.369345	-0.51302	-0.316986	-0.170981	-0.44247	0.267729	-0.2984	0.40486	0.0732412	-0.75958	-0.215061	-0.118554	-0.101974	0.307007	-0.197683	-0.282336	-0.000879288	-0.176978	-0.381557	-0.711531	0.00316906	-0.174361	-0.10281	-0.147871	-0.222093	-0.386195	0.104146	-0.00485992	-0.380703	-0.175889	-0.324451	-0.0985956	-0.377302	-0.219106	-0.155535	-0.442578	-0.079628	0.187492	-0.0638018	-0.489284	-0.251684	-0.319833	0.29708	-0.00913334	-0.299972	-0.0824537
CHEK1	-0.0298281	-0.26222	-0.0458627	-0.588482	-0.344666	0.209991	-0.0763831	0.00977755	-0.0647187	0.997211	1.1301	0.0496616	0.239695	-0.349298	-0.422496	-0.234693	-0.495652	0.320989	-0.14276	-0.115518	-0.355338	-0.438793	-0.561087	-0.512655	0.178401	0.169672	-0.613441	-0.632358	-0.469848	-0.596837	-0.669713	-0.128646	-0.323345	-0.456573	-0.237534	-0.406997	0.27398	-0.275256	0.0936685	-0.21156	-0.429677	-0.675793	0.0563626	-0.0332251	0.13555	-0.632249	-0.295031	-0.89471	0.221628
BRCA2	-0.235224	-0.122234	-0.362333	-0.412489	-0.623714	-0.361191	-0.0589147	-0.161942	0.0331979	0.00122499	-0.0603304	0.445478	-0.072629	0	-0.303071	-0.271995	-0.431214	0.111831	0.44665	0.116296	-0.248597	-0.22426	-0.581185	-0.288557	-0.294005	-0.427819	-0.881522	-0.480882	-0.331136	-0.293652	-0.169773	-0.123814	-0.527024	-0.196666	0.111494	-0.266313	-0.0799313	-0.272143	0.144427	-0.00393295	0.0748234	-0.402327	0.242143	-0.0113659	0.336882	0.109361	-0.204551	-0.320005	0.076302
APTX	-0.373287	-0.215042	0.112053	-0.513147	-0.379162	-0.402467	-0.323354	-0.348728	-0.0706158	-0.88757	0.0371261	-0.0328317	0.25175	0.053957	-0.107765	-0.168154	-0.208421	0.154754	0.281495	-0.217183	-0.0694599	-0.228044	-0.309484	-0.258129	-0.074511	-0.262895	-0.364416	-0.241838	-0.11978	0.0372591	-0.50197	-0.139452	-0.0713892	0.264683	-0.254262	-0.140786	-0.102223	-0.0187593	-0.0242043	-0.397336	-0.499307	-0.553232	0.115545	-0.00631619	0.175469	-0.107437	-0.0334516	-0.234056	0.248948
[truncated: 288 more columns]

## Sheet: Fig.3E
p53 expression normalized to Actin
GI	EMT-L	(I) EMT-L	(I) GI
31.0509	1.07455	15.6837	41.9781
39.612	4.21263	19.3349	16.5906
49.1214	5.36733	25.664	3.75053
40.8088	13.9535	31.6749	11.8551
p-p53 expression normalized to Actin
GI	EMT-L	(I) EMT-L	(I) GI
23.7422	24.6754	14.2595	30.1426
39.4037	22.1476	25.039	27.2535
22.3792	12.748	13.8131	25.1202
23.5934	30.0236	14.9446	22.5954
47.9474	21.3852	5.15555	20.7783
39.344	18.1742	17.5402	17.1535
36.5543	27.1502	14.9073	12.4922
35.5096	8.31197	17.5095	7.96731
29.574		8.20129
32.1658		18.5426
34.9942		36.1239

[truncated: 57 more sheets: Fig.3H, Fig.3K, Fig.4A, Fig.4B, Fig.4C, Fig.4D, Fig.4G, Fig.4L, Fig.6B, Fig.6C, Fig.S1F, Fig.S2A, Fig.S2C, Fig.S2D, Fig.S2H, Fig.S3A, Fig.S3B, Fig.S3C, Fig.S3D, Fig.S3F …]
